# Supplementary material for: Comparative plastome analysis of Blumea, with implications for genome evolution and phylogeny of Asteroideae
Source: Ecol Evol. 2021 May 6;11(12):7810–26. doi: 10.1002/ece3.7614 (PMC8216946; doi:10.1002/ece3.7614)
Supplement: Supplementary file 1 — Table S1 [file ECE3-11-7810-s005.xlsx]

## Sheet: Sheet1
Table S1. Accession numbers of species used in phylogenetic inferrence of Asteraceae
S.No	Species	Accession
1	Achyrachaena mollis	MF663009
2	Ageratum conyzoides	MK905238
3	Ajania pacifica	MN883841
4	Ambrosia artemisiifolia	MF362689
5	Ambrosia trifida	MG029118
6	Anaphalis sinica	KX148081
7	Archibaccharis asperifolia	KX063859
8	Artemisia maritima	MK532038
9	Artemisia ordosica	NC_046571
10	Aster hersileoides	MK290823
11	Aster hypoleucus	MK290824
12	Aztecaster matudae	KX063935
13	Baccharis aliena	KX063869
14	Baccharis genistelloides	KX063864
15	Bidens amplectens	MN433103
16	Bidens torta	NC_047275
17	Blakiella bartsiifolia	KX063886
18	Chromolaena odorata	NC_050055
19	Chrysanthemoides incana	SRR9119075*
20	Chrysanthemum boreale	MG913594
21	Chrysanthemum indicum	JN867592
22	Conyza bonariensis	KX792499
23	Cosmos bipinnatus	MN518845
24	Crossostephium chinense	MH708560
25	Dendrosenecio brassiciformis	MG560051
26	Dendrosenecio cheranganiensis	MG560046
27	Diplostephium azureum	KX063907
28	Diplostephium barclayanum	KX063865
29	Echinacea purpurea	KX548224
30	Echinacea tennesseensis	KX548223
31	Eclipta alba	MF993496
32	Eclipta prostrata	KU361242
33	Erigeron breviscapus	MK279916
34	Erigeron canadensis	MK737940
35	Eriophyllum lanatum	MH183145
36	Eschenbachia blinii	KX085421
37	Exostigma notobellidiastrum	KX063881
38	Farfugium japonicum	MT929248
39	Flaveria bidentis	MK836182
40	Floscaldasia hypsophila	KX063916
41	Galinsoga parviflora	MK737938
42	Galinsoga quadriradiata	KX752097
43	Guizotia abyssinica	EU549769
44	Gynoxys asterotricha	MK044798
45	Gynoxys mandonii	MK056106
46	Helianthus annuus	DQ383815
47	Helianthus argophyllus	KU314500
48	Helichrysum italicum	NC_041458
49	Heteroplexis incana	MN172194
50	Hinterhubera ericoides	KX063910
51	Ismelia carinata	MG710387
52	Jacobaea vulgaris	HQ234669
53	Laennecia sophiifolia	KX063899
54	Laestadia muscicola	KX063873
55	Lagenophora cuchumatanica	KX063879
56	Lasthenia burkei	KM360047
57	Leontopodium leiolepis	KM267636
58	Leucanthemum virgatum	MN996243
59	Ligularia mongolica	NC_039384
60	Llerasia caucana	KX063908
61	Marshallia caespitosa	MH037175
62	Marshallia grandiflora	MH037177
63	Mikania micrantha	KX154571
64	Nordenstamia repanda	MK086040
65	Opisthopappus taihangensis	MK552323
66	Oritrophium peruvianum	KX063861
67	Parastrephia quadrangularis	KX063923
68	Parthenium hysterophorus	MT576959
69	Pericallis hybrida	KT285537
70	Piofontia alveolata	KX063856
71	Piofontia antioquensis	KX063898
72	Pityopsis falcata	KY045817
73	Pluchea indica	NC_038194
74	Rudbeckia laciniata	MN518844
75	Senecio keniophytum	MH483946
76	Senecio vulgaris	MK654722
77	Soliva sessilis	KX063863
78	Sphagneticola calendulacea	KY828438
79	Sphagneticola trilobata	KY940274
80	Tagetes erecta	MN203535
81	Tithonia diversifolia	MT576958
82	Westoniella kohkemperi	KX063921
83	Xanthium sibiricum	MH473582
84	Neopallasia pectinata	MW007388
85	Tanacetum cinerariifolium	MT104464
86	Solidago decurrens	MT991010
87	Symphyotrichum subulatum	NC_050667
88	Nannoglottis ravida	MT767106
89	Dimerostemma asperatum	MT700540
90	Iostephane heterophylla	MT700542
91	Praxelis clematidea	KF922320
92	Pappobolus lanatus var. lanatus	MT700543
93	Aldama anchusifolia	MN337902
94	Sigesbeckia orientalis	MN240004
95	Petasites japonicus	MN385243
96	Sonchus acaulis	MK033507
	*Extracted from SRA reads.
