# Supplementary material for: Comparative plastome analysis of Blumea, with implications for genome evolution and phylogeny of Asteroideae
Source: Ecol Evol. 2021 May 6;11(12):7810–26. doi: 10.1002/ece3.7614 (PMC8216946; doi:10.1002/ece3.7614)
Supplement: Supplementary file 2 — Table S2 [file ECE3-11-7810-s001.xlsx]

## Sheet: Final
Table S2. Errors in annotations observed in 25 species of Asteroideae
Species name	GenBank No	Strat and/or stop codon shift	Exon/Intron boundery error	Missing features	Orientiation	Extra annotation	missing of pseudogene
Ambrosia trifida	MG029118	trnH-GUG trnV-UAC trnS-UGA	trnI-GAU in IRs	rps19 cds	trnD-GUC trnQ-UUG trnY-GUA trnE-UUC trnL-CAA trnL-UAG	trnT-GGU
Artemisia ordosica	NC_046571	trnC-GCA trnD-GUC trnV-UAC		rps12 intron		trnT-GGU
Aster hersileoides	MK290823	trnH-GUG trnS-UGA trnS-GGA ndhD	trnL-UAA trnV-UAC trnI-GAU in IRs	rps12 intron		trnT-GGU	rps19
Bidens torta	NC_047275	trnH-GUG trnE-UUC trnS-UGA trnS-GGA trnW-CCA	trnL-UAA trnV-UAC trnI-GAU in IRs	rps16 intron rps12 intron ycf15 (both IRs)		trnT-GGU
Chromolaena odorata	NC_050055	trnH-GUG trnE-UUC trnS-UGA trnS-GGA trnW-CCA trnN-GUU (both IRs)	trnK-UUU trnV-UAC trnI-GAU in IRs	rps16 intron rps12 intron ycf15			rps19
Crossostephium chinense	NC_042725	trnC-GCA trnV-UAC		ndhD psbL rps12 intron		trnT-GGU
Dendrosenecio cheranganiensis	MG560046	trnH-GUG trnC-GCA trnS-UGA trnS-GGA accD trnN-GUU (both IRS)	trnL-UAA trnV-UAC trnI-GAU in IRs	rps12 intron		trnT-GGU	rps19
Eclipta alba	MF993496	trnC-GCA trnD-GUC trnV-UAC		ycf15		trnT-GGU	rps19
Erigeron breviscapus	MK279916	trnG-UCC trnV-UAC		rps12 cds ycf3 intron petD intron rpl16 intron		wrong intron in ycf2 trnT-GGU
Flaveria bidentis	MK836182	trnW-CCA trnP-UUG trnI-GAU		rps12 intron	trnC-GCA	trnT-GGU
Galinsoga parviflora	MK737938	trnI-GAU		rpl16 intron rps12 intron trnE-UUC		psbG
Helianthus annuus	MK341451	trnI-GAU trnA-UGC (both IR)	trnV-UAC	rpl16 intron rps12 intron trnK-UUU ycf15		trnT-GGU	rps19 and ycf1
Heteroplexis incana	NC_048508	rbcL trnI-GAU ndhD	trnK-UUU	ycf15		trnT-GGU	rps19 and ycf1
Ismelia carinata	MG710387	trnI-GAU	trnK-UUU	ycf15		trnT-GGU
Leucanthemum virgatum	NC_047461	trnH-GUG trnK-UUU trnC-GCA accD	rps16 trnK-UUU rpoC1			trnT-GGU
Ligularia mongolica	NC_039384	trnD-GUC trnV-UAC				trnT-GGU
Marshallia obovata	MH037169	trnH-GUG trnD-GUC trnY-GUA trnP-UUG		rps12 intron ycf15		trnT-GGU	ycf1
Opisthopappus taihangensis	NC_042787	trnC-GCA trnV-UAC		rps12 intron		trnT-GGU
Parthenium hysterophorus	MT576959	trnH-GUG trnC-GCA	rpoC1	rpl16 intron trnG-UCC		trnT-GGU	ycf1
Senecio vulgaris	MK654722	trnH-GUG psbH ndhD	rps16	rpoC1 gene rpl16 intron		trnT-GGU
Sphagneticola calendulacea	NC_039346	trnC-GCA trnV-UAC rpoA		petB intron petD intron rpl16 intron ndhA intron rps12 intron trnE-UUC trnG-UCC		trnT-GGU	rps19
Symphyotrichum subulatum	MN541093	trnD-GUC trnE-UUC psbD	trnK-UUU	ycf3 intron petD intron rps12 intron ycf15	trnR-ACG	trnT-GGU
Tagetes erecta	MN203535	trnH-GUG trnK-UUU trnD-GUC trnY-GUA trnP-UUG		rps12 rpl16 ycf15		trnT-GGU	ycf1
Tithonia diversifolia	MT576958	trnH-GUG		rpl16 intron	trnD-GUC trnY-GUA trnR-UCU trnG-UCC		rps19
Xanthium sibiricum	NC_042232				trnD-GUC trnY-GUA trnE-UUC trnR-UCU trnG-UCC	trnT-GGU	rps19
