# Supplementary material for: Comparative plastome analysis of Blumea, with implications for genome evolution and phylogeny of Asteroideae
Source: Ecol Evol. 2021 May 6;11(12):7810–26. doi: 10.1002/ece3.7614 (PMC8216946; doi:10.1002/ece3.7614)
Supplement: Supplementary file 3 — Table S3 [file ECE3-11-7810-s003.xlsx]

## Sheet: Sheet1
Table S3. Relative synonymous codon usage in Blumea species
			Blumea balsamifera	Blumea oxyodonta	Blumea tenella
S.No	Codon	Amino acid	RSCU
1	GCA	A	1.17913	1.17931	1.17564
2	GCC	A	0.651622	0.65202	0.648725
3	GCG	A	0.403385	0.396882	0.407932
4	GCT	A	1.76587	1.77179	1.76771
5	TGC	C	0.560554	0.532872	0.529617
6	TGT	C	1.43945	1.46713	1.47038
7	GAC	D	0.38447	0.382214	0.383743
8	GAT	D	1.61553	1.61779	1.61626
9	GAA	E	1.48358	1.48281	1.48469
10	GAG	E	0.516418	0.51719	0.51531
11	TTC	F	0.693494	0.703282	0.704225
12	TTT	F	1.30651	1.29672	1.29577
13	GGA	G	1.56492	1.57411	1.57135
14	GGC	G	0.437358	0.445202	0.450256
15	GGG	G	0.699317	0.690517	0.689028
16	GGT	G	1.29841	1.29018	1.28937
17	CAC	H	0.478689	0.490939	0.491749
18	CAT	H	1.52131	1.50906	1.50825
19	ATA	I	0.949367	0.953499	0.952014
20	ATC	I	0.577758	0.570203	0.578542
21	ATT	I	1.47288	1.4763	1.46944
22	AAA	K	1.46857	1.46695	1.46487
23	AAG	K	0.531429	0.533049	0.535131
24	CTA	L	0.83741	0.817887	0.817691
25	CTC	L	0.392806	0.404616	0.403452
26	CTG	L	0.343165	0.346195	0.355987
27	CTT	L	1.31655	1.31987	1.31823
28	TTA	L	1.84317	1.85215	1.85113
29	TTG	L	1.26691	1.25929	1.25351
30	ATG	M	1	1	1
31	AAC	N	0.440625	0.433697	0.434918
32	AAT	N	1.55937	1.5663	1.56508
33	CCA	P	1.17455	1.20036	1.19636
34	CCC	P	0.72	0.696283	0.716364
35	CCG	P	0.581818	0.580236	0.574545
36	CCT	P	1.52364	1.52312	1.51273
37	CAA	Q	1.52299	1.52299	1.51225
38	CAG	Q	0.477005	0.477005	0.487753
39	AGA	R	1.84237	1.85985	1.86979
40	AGG	R	0.669609	0.674242	0.659924
41	CGA	R	1.32787	1.31061	1.31606
42	CGC	R	0.370744	0.382576	0.379267
43	CGG	R	0.453972	0.458333	0.458913
44	CGT	R	1.33544	1.31439	1.31606
45	AGC	S	0.348872	0.343546	0.351351
46	AGT	S	1.22105	1.20844	1.21622
47	TCA	S	1.25113	1.23255	1.22523
48	TCC	S	0.902256	0.919136	0.90991
49	TCG	S	0.508271	0.518332	0.516517
50	TCT	S	1.76842	1.778	1.78078
51	ACA	T	1.2546	1.25327	1.26979
52	ACC	T	0.730061	0.73903	0.72867
53	ACG	T	0.383436	0.381832	0.38432
54	ACT	T	1.6319	1.62587	1.61722
55	GTA	V	1.5122	1.51003	1.51003
56	GTC	V	0.456241	0.461318	0.467049
57	GTG	V	0.559541	0.561605	0.561605
58	GTT	V	1.47202	1.46705	1.46132
59	TGG	W	1	1	1
60	TAC	Y	0.381818	0.377665	0.380081
61	TAT	Y	1.61818	1.62234	1.61992
62	TAA	*	1.65517	1.67045	1.68966
63	TAG	*	0.758621	0.75	0.724138
64	TGA	*	0.586207	0.579545	0.586207
