# Supplementary material for: Comparative plastome analysis of Blumea, with implications for genome evolution and phylogeny of Asteroideae
Source: Ecol Evol. 2021 May 6;11(12):7810–26. doi: 10.1002/ece3.7614 (PMC8216946; doi:10.1002/ece3.7614)
Supplement: Supplementary file 4 — Table S4 [file ECE3-11-7810-s006.xlsx]

## Sheet: Sheet1
Table S4. Comparison of amino acid frequency in Blumea species
Amino acid	Blumea balsamifera	Blumea oxyodonta	Blumea tenella
L	10.6	10.6	10.6
I	8.5	8.5	8.5
S	7.6	7.6	7.6
G	6.7	6.7	6.7
R	6.1	6.1	6.1
F	5.7	5.7	5.7
A	5.4	5.4	5.4
K	5.4	5.4	5.4
V	5.3	5.3	5.3
E	5.1	5.1	5.1
T	5	5	5
N	4.9	4.9	4.9
P	4.2	4.2	4.2
D	4	4	4
Y	3.8	3.8	3.8
Q	3.6	3.6	3.6
M	2.4	2.4	2.4
H	2.3	2.3	2.3
W	1.8	1.8	1.8
C	1.1	1.1	1.1
