# Supplementary material for: Comparative plastome analysis of Blumea, with implications for genome evolution and phylogeny of Asteroideae
Source: Ecol Evol. 2021 May 6;11(12):7810–26. doi: 10.1002/ece3.7614 (PMC8216946; doi:10.1002/ece3.7614)
Supplement: Supplementary file 5 — Table S5 [file ECE3-11-7810-s002.xlsx]

## Sheet: Sheet1
Table S5. Simple sequence repeats in Blumea species
			Blumea balsamifera
Repeats	3	4	5	6	7	8	9	10	11	12	13	14	15	16	17	18	19	total
A	-	-	-	-	-	-	-	11	3	-	4	2	-	-	-	-	1	21
C	-	-	-	-	-	-	-	-	-	-	-	-	1	-	-	-	-	1
T	-	-	-	-	-	-	-	7	9	3	3	2	-	-	1	-	-	25
AT	-	-	2	-	-	-	-	-	-	-	-	-	-	-	-	-	-	2
TA	-	-	1	1	-	-	-	-	-	-	-	-	-	-	-	-	-	2
TTC	-	1	1	-	-	-	-	-	-	-	-	-	-	-	-	-	-	2
AAAT	1	-	-	-	-	-	-	-	-	-	-	-	-	-	-	-	-	1
AATA	1	-	-	-	-	-	-	-	-	-	-	-	-	-	-	-	-	1
ATTG	1	-	-	-	-	-	-	-	-	-	-	-	-	-	-	-	-	1
TATT	1	-	-	-	-	-	-	-	-	-	-	-	-	-	-	-	-	1
TTAT	2	-	-	-	-	-	-	-	-	-	-	-	-	-	-	-	-	2
TTTC	1	-	-	-	-	-	-	-	-	-	-	-	-	-	-	-	-	1
Totals	-	-	-	-	-	-	-	-	-	-	-	-	-	-	-	-	-	60
			Blumea oxyodonta
Repeats	3	4	5	6	7	8	9	10	11	12	13	14	15	16	17	18	19	20	21	22	23	24	25	total
A	-	-	-	-	-	-	-	3	1	3	1	3			2		2						1	16
T	-	-	-	-	-	-	-	8	3	3	1	1	1	1	2	1	1							22
AT	-	-	1																					1
TA	-	-	1		1																			2
TG	-	-	1																					1
ATT	-	1																						1
TAA	-	1																						1
TTC	-	1		1																				2
AAAT	1																							1
AATA	1																							1
ATTG	1																							1
TATT	2																							2
TTAT	2																							2
TTTC	1																							1
ATATA	1																							1
Total																								55
			Blumea tenella
Repeats	3	4	5	6	7	8	9	10	11	12	13	14	15	16	17	18	19	20	21	22	23	total
A	-	-	-	-	-	-	-	5	3	2	1	2		1	1	1		1			1	18
T	-	-	-	-	-	-	-	7	4	2	3	1	1	1	2	1						22
AT	-	-	2																			2
TA	-	-	2																			2
TG	-	-	1																			1
ATT	-	1																				1
TTC	-	1		1																		2
AAAT	1																					1
AATA	1																					1
ATTG	1																					1
TATT	2																					2
TTAT	2																					2
TTTC	1																					1
ATAAA	1																					1
TATTT	1																					1
Total																						58
