# Supplementary material for: Comparative plastome analysis of Blumea, with implications for genome evolution and phylogeny of Asteroideae
Source: Ecol Evol. 2021 May 6;11(12):7810–26. doi: 10.1002/ece3.7614 (PMC8216946; doi:10.1002/ece3.7614)
Supplement: Supplementary file 6 — Table S6 [file ECE3-11-7810-s004.xlsx]

## Sheet: Table S4
Table S6. Oligonucletide repeats in Blumea species
Blumea balsamifera
S.No	size	types	size 2	regions	IGS/CDS/Intron	position 1	position 2
1	31	P	30	LSC	trnH-psbA	376	413
2	50	P	50	LSC	petN-psbM	10655	10655
3	32	F	32	LSC	trnY-trnE	11914	11977
4	32	F	32	LSC	psaB/psaA	38297	40521
5	41	F	41	LSC/IR	ycf3 intron/rps12-trnV	43303	96703
6	39	F	39	LSC/SSC	ycf3 intron/ndhA intron	43305	118131
7	35	F	35	LSC/IR	ycf3 intron/ndhB intron	43308	93660
8	52	P	52	LSC	trnT-trnL	46357	46357
9	30	F	32	LSC	accD-psaI	58129	58149
10	31	R	30	LSC	accD-psaI	58171	58174
11	30	F	30	LSC/IR	psaJ-rpl33	66061	97892
12	48	P	48	LSC	psbT-psbN	72799	72799
13	45	F	45	IR	ycf2	89934	89952
14	35	F	35	IR/SSC	ndhB intron/ndhA intron	93660	118134
15	39	F	39	IR/SSC	rps12-trnV/ndhA intron	96705	118131
16	37	F	37	IR	rps12-trnV	97583	97604
17	30	F	30	IR	rrn4.5-rrn5	105640	105672
18	47	P	47	SSC	ndhF-rpl32	110203	110203
19	36	F	36	SSC	ycf1	125420	125471
Blumea oxyodonta
S.No	size	types	size 2	regions	IGS/CDS/Intron	position 1	position 2
1	31	P	30	LSC	trnH-psbA	344	381
2	48	F	46	LSC	trnK intron	1954	1974
3	32	P	32	LSC	rps16 intron	5642	5642
4	30	R	30	LSC	rps16-trnQ/psbE-petL	7100	64093
5	30	F	31	LSC	rps16-trnQ/psbE-petL	7106	64092
6	50	P	50	LSC	petN-psbM	10631	10631
7	31	P	30	LSC	atpF-atpA/atpB-rbcL	28260	53746
8	31	F	31	LSC	atpF-atpA/psaA-ycf3	28272	41857
9	31	R	34	LSC	atpF-atpA/clpP intron	28273	69095
10	31	R	31	LSC	psbC-trnS/psaA-ycf3	34921	41856
11	31	R	32	LSC	psaA-ycf3/clpP intron	41857	69096
12	41	F	41	LSC/IR	ycf3 intron/rps12-trnV	43297	96678
13	37	F	37	LSC/SSC	ycf3 intron/ndhA intron	43299	118036
14	35	F	35	LSC/IR	ycf3 intron/ndhB intron	43302	93635
15	52	P	52	LSC	trnT-trnL	46336	46336
16	32	F	31	LSC	ndhC-trnV	50158	50181
17	30	F	30	LSC	atpB-rbcL/psbE-petL	53736	64082
18	30	R	30	LSC	atpB-rbcL	53743	53743
19	30	F	30	LSC/IR	atpB-rbcL/rrn5-trnR	53745	105938
20	30	F	32	LSC	accD-psaI	58075	58095
21	31	R	30	LSC	accD-psaI	58117	58120
22	36	F	36	LSC	trnP-psaJ	65359	65399
23	30	F	30	LSC/IR	psaJ-rpl33/rps12-trnV	66106	97838
24	48	P	48	LSC	psbT-psbN	72873	72873
25	30	F	30	IR	ycf2	89924	89942
26	34	F	34	IR/SSC	ycf2/ndhA intron	93635	118039
27	37	F	37	IR/SSC	ndhB intron/ndhA intron	96680	118036
28	34	F	33	IR	rrn4.5-rrn5	105578	105610
29	47	P	47	SSC	ndhF-rpl32	110115	110115
30	36	F	36	SSC	ycf1	125305	125356
Blumea tenella
1	31	F	30	LSC	trnK intron	1979	1998
2	32	P	32	LSC	rps16 intron	5641	5641
3	31	F	30	LSC	rps16-trnQ/psbE-petL	7082	9065
4	31	F	32	LSC/IR	trnS-trnC/rrn4.5-rrn5	9073	105720
5	50	P	50	LSC	petN-psbM	10631	10631
6	30	F	30	LSC	trnE-rpoB	12144	12161
7	31	P	30	LSC/IR	atpF-atpA/rrn4.5-rrn5	28255	105718
8	30	P	30	LSC	atpF-atpA/atpB-rbcL	28266	53551
9	30	F	31	LSC	atpF-atpA/psaA-ycf3	28269	41694
10	32	R	32	LSC	psaA-ycf3/clpP intron	41693	68817
11	31	C	32	LSC	psaA-ycf3/accD-psaI	41694	57494
12	41	F	41	LSC/IR	ycf3 intron/rps12-trnV	43126	96430
13	37	F	37	LSC/SSC	ycf3 intron/ndhA intron	43128	117790
14	35	F	35	LSC/IR	ycf3 intron/ndhB intron	43131	93387
15	52	P	52	LSC	trnT-trnL	46168	46168
16	30	F	32	LSC	accD-psaI	57889	57909
17	31	R	30	LSC	accD-psaI	57931	57934
18	30	F	30	LSC/IR	trnP-psaJ	65836	97613
19	48	P	48	LSC	psbT-psbN	72580	72580
20	45	F	45	IR	ycf2	89661	89679
21	34	F	34	IR/SSC	ycf2/ndhA intron	93387	117793
22	37	F	37	IR/SSC	ndhB intron/ndhA intron	96432	117790
23	37	F	37	IR	rps12-trnV	97310	97331
24	34	F	33	IR	rrn4.5-rrn5	105358	105390
25	47	P	47	SSC	ndhF-rpl32	109888	109888
26	40	F	40	SSC	ycf1	125054	125105
